# Supplementary material for: Dietary Herbal Leaves Mixture Extract Enhances Growth, Antioxidant Status, and Resistance to Gyrodactylus malalai in Heteroclarias Catfish, Clarias gariepinus ♀ × Heterobranchus longifilis ♂
Source: Aquac Nutr. 2025 Jul 29;2025:1989752. doi: 10.1155/anu/1989752 (PMC12324916; doi:10.1155/anu/1989752)
Supplement: Supporting Information — Raw data for dietary EML manuscript. [file 1989752.f1.xlsx]

## Sheet: GROWTH
TRT	IFW (g)	FBW (g)	BWG (g)	LnIFW	LnFBW	LnFBW-LnIFW	SGR	FI (g)	FCR	No of Initail fish	No. Final Fish	Survial (%)
0	14.5	95.5	81	2.67415	4.55913	1.88498	3.36603	132.03	1.63	15	14	93.3333
0	14.5	94.7	80.2	2.67415	4.55071	1.87657	3.35101	127.518	1.59	15	15	100
0	14.4	96.2	81.8	2.66723	4.56643	1.8992	3.39143	134.97	1.65	15	13	86.6667
0	14.5	95.7	81.2	2.67415	4.56122	1.88707	3.36977	134.5	1.6564	15	14	93.3333
2	14.5	132.5	118	2.67415	4.88658	2.21243	3.95077	171.1	1.45	15	14	93.3333
2	14.5	134.3	119.8	2.67415	4.90008	2.22593	3.97487	182.096	1.52	15	15	100
2	14.4	133.6	119.2	2.66723	4.89485	2.22762	3.9779	183.568	1.54	15	15	100
2	14.4	135.2	120.8	2.66723	4.90676	2.23953	3.99916	188.6	1.56126	15	15	100
4	14.4	156.3	141.9	2.66723	5.05178	2.38455	4.25812	205.755	1.45	15	15	100
4	14.4	163.2	148.8	2.66723	5.09498	2.42775	4.33526	220.224	1.48	15	15	100
4	14.5	158.4	143.9	2.67415	5.06512	2.39097	4.2696	208.655	1.45	15	15	100
4	14.5	161.5	147	2.67415	5.08451	2.41036	4.30421	215.3	1.46463	15	14	93.3333
6	14.5	162.9	148.4	2.67415	5.09314	2.41899	4.31962	222.6	1.5	15	14	93.3333
6	14.5	165.6	151.1	2.67415	5.10958	2.43543	4.34898	220.606	1.46	15	15	100
6	14.4	168.1	153.7	2.66723	5.12456	2.45733	4.38809	227.523	1.48031	15	15	100
6	15	168.3	153.3	2.70805	5.12575	2.4177	4.31732	225.3	1.46967	15	15	100
8	14.5	160.2	145.7	2.67415	5.07642	2.40227	4.28978	221.464	1.52	15	15	100
8	14.5	157.3	142.8	2.67415	5.05815	2.38401	4.25715	218.484	1.53	15	15	100
8	14.5	155.5	141	2.67415	5.04665	2.3725	4.2366	212.91	1.51	15	13	86.6667
8	14.4	158.4	144	2.66723	5.06512	2.3979	4.28196	215.2	1.49444	15	14	93.3333

## Sheet: Sheet1
	TRT	FBW (g)	BWG (g)	SGR	FI (g)	FCR	Survial (%)				FCR					BWG (g)					SGR												FI (g)							Survial (%)
	0	95.5	81	3.36603	132.03	1.63	93.3333			0	1.63				0	81				0	3.36603											0	132.03						0	93.3333
	0	94.7	80.2	3.35101	127.518	1.59	100			0	1.59				0	80.2				0	3.35101											0	127.518						0	100
	0	96.2	81.8	3.39143	134.97	1.65	86.6667			0	1.65				0	81.8				0	3.39143											0	134.97						0	86.6667
	0	95.7	81.2	3.36977	134.5	1.6564	93.3333			0	1.6564				0	81.2				0	3.36977											0	134.5						0	93.3333
	2	132.5	118	3.95077	171.1	1.45	93.3333			2	1.45				2	118				2	3.95077											2	171.1						2	93.3333
	2	134.3	119.8	3.97487	182.096	1.52	100			2	1.52				2	119.8				2	3.97487											2	182.096						2	100
	2	133.6	119.2	3.9779	183.568	1.54	100			2	1.54				2	119.2				2	3.9779											2	183.568						2	100
	2	135.2	120.8	3.99916	188.6	1.56126	100			2	1.56126				2	120.8				2	3.99916											2	188.6						2	100
	4	156.3	141.9	4.25812	205.755	1.45	100			4	1.45				4	141.9				4	4.25812											4	205.755						4	100
	4	163.2	148.8	4.33526	220.224	1.48	100			4	1.48				4	148.8				4	4.33526											4	220.224						4	100
	4	158.4	143.9	4.2696	208.655	1.45	100			4	1.45				4	143.9				4	4.2696											4	208.655						4	100
	4	161.5	147	4.30421	215.3	1.46463	93.3333			4	1.46463				4	147				4	4.30421											4	215.3						4	93.3333
	6	162.9	148.4	4.31962	222.6	1.5	93.3333			6	1.5				6	148.4				6	4.31962											6	222.6						6	93.3333
	6	165.6	151.1	4.34898	220.606	1.46	100			6	1.46				6	151.1				6	4.34898											6	220.606						6	100
	6	168.1	153.7	4.38809	227.523	1.48031	100			6	1.48031				6	153.7				6	4.38809											6	227.523						6	100
	6	168.3	153.3	4.31732	225.3	1.46967	100			6	1.46967				6	153.3				6	4.31732											6	225.3						6	100
	8	160.2	145.7	4.28978	221.464	1.52	100			8	1.52				8	145.7				8	4.28978											8	221.464						8	100
	8	157.3	142.8	4.25715	218.484	1.53	100			8	1.53				8	142.8				8	4.25715											8	218.484						8	100
	8	155.5	141	4.2366	212.91	1.51	86.6667			8	1.51				8	141				8	4.2366											8	212.91						8	86.6667
	8	158.4	144	4.28196	215.2	1.49444	93.3333			8	1.49444				8	144				8	4.28196											8	215.2						8	93.3333

## Sheet: Haemotology
Treatment	PCV (%)	Hb (g/dl)	RBC (x106)	WBC (x103)	Platelet (m/µl)	Lym (%)	Het (%)	Mono (%)	Eos (%)	Bg (%)	MCV (FI)	MCH (Pg)	MCHC (g/dl)	Hetero:Lym
0	19	3.8	0.95	10.5	80	55	37	2	5	1	200	40	20	0.672727
0	21	3.79	0.93	10.5	90	54	40	2	3	1	225.806	40.7527	18.0476	0.740741
0	20	3.82	0.89	11	92	57	39	2	2	0	224.719	42.9213	19.1	0.684211
0	19	3.68	0.78	9.5	85	53	41	2	4	0	243.59	47.1795	19.3684	0.773585
2	22	4.3	1.08	11.5	90	53	41	2	4	0	203.704	39.8148	19.5455	0.773585
2	19	4.5	1.1	12	92	56	40	2	2	0	172.727	40.9091	23.6842	0.714286
2	20	4.5	1.07	10.5	106	55	41	1	3	0	186.916	42.0561	22.5	0.745455
2	20	4.4	1.03	11	103	58	37	1	3	1	194.175	42.7184	22	0.637931
4	24	4.7	1.05	11	134	61	34	4	0	1	228.571	44.7619	19.5833	0.557377
4	26	4.68	1.07	11.5	128	63	30	3	3	1	242.991	43.7383	18	0.47619
4	27	4.8	1.05	11.5	142	65	33	1	1	0	257.143	45.7143	17.7778	0.507692
4	29	4.75	1.04	12	137	63	30	3	3	1	278.846	45.6731	16.3793	0.47619
6	28	5.4	1.1	12.5	158	65	29	4	2	0	254.545	49.0909	19.2857	0.446154
6	28	5.33	1.11	13	164	66	26	5	2	1	252.252	48.018	19.0357	0.393939
6	27	5.27	1.13	12.5	153	69	23	3	4	1	238.938	46.6372	19.5185	0.333333
6	25	5.36	1.11	12	172	71	22	4	3	0	225.225	48.2883	21.44	0.309859
8	26	5.34	1.12	14.5	198	71	22	4	3	0	232.143	47.6786	20.5385	0.309859
8	24	5.36	1.14	13	220	73	19	4	4	0	210.526	47.0175	22.3333	0.260274
8	26	5.26	1.13	13.5	221	66	25	3	5	1	230.088	46.5487	20.2308	0.378788
8	28	5.26	1.15	13.4	226	73	17	4	4	2	243.478	45.7391	18.7857	0.232877

## Sheet: Liver enzymes
Parameters	AST	ALT	ALP					AST (IU/L)	ALT IU/L)	ALP IU/L)							AST (IU/L)				ALT IU/L)					ALP IU/L)
0	211	31	243				0	200.25	29	232.25						0	200.25			0	29				0	232.25
0	214	30	250				2	182.5	24.25	192.75						2	182.5			2	24.25				2	192.75
0	188	29	236				4	178.25	21	175						4	178.25			4	21				4	175
0	188	26	200				6	174.25	19.75	153.25						6	174.25			6	19.75				6	153.25
Mean	200.25	29	232.25				8	164.75	16.75	111						8	164.75			8	16.75				8	111
2	183	24	204
2	180	25	200
2	181	25	184
2	186	23	183
Mean	182.5	24.25	192.75
4	178	20	181
4	179	22	176
4	178	22	177
4	178	20	166
Mean	178.25	21	175
6	174	19	154
6	176	19	149
6	174	20	153
6	173	21	157
Mean	174.25	19.75	153.25
8	172	17	113
8	154	17	112
8	165	16	113
8	168	17	106
Mean	164.75	16.75	111

## Sheet: Antioxidants
Parameters	SOD (U/mL)	CAT (U/mL)	MDA
0	0.65	2.77	5.27
0	0.38	2.65	5.11
0	0.77	2.79	5.1
0	1.21	2.93	5.32
2	1.43	2.72	4.17
2	1.33	3.08	4.27
2	1.69	3.22	3.98
2	2.02	3.18	4.23
4	2.72	3.92	3.45
4	2.11	3.44	3.66
4	2.1	3.56	3.34
4	2.53	3.95	3.21
6	3.36	3.73	2.56
6	3.41	4.58	2.61
6	3.4	3.91	2.76
6	3.68	4.42	2.96
8	3.75	5.84	2.26
8	3.7	5.79	2.34
8	3.86	5.9	2.17
8	3.92	4.72	2.54

## Sheet: Immunity
Parameters	RBA (µmole)	Lys. Act. (U/mg)
0	140.45	11.4
0	142.11	11.82
0	139.66	10.75
0	167.36	11.69
2	202.01	13.14
2	230.21	13.54
2	243.8	14.99
2	244.11	15.63
4	261.32	16.21
4	260.83	18.65
4	258.13	18.06
4	249.25	18.83
6	276.16	19.53
6	277.03	18.59
6	286.38	18.99
6	285.72	19
8	293.04	20.11
8	302.21	21.17
8	330.15	19.5
8	308.68	21.36

## Sheet: Sheet2
		Parameters	RBA (µmole)	Lys. Act. (U/mg)	Survial (%)				Parameters	RBA (µmole)	Lys. Act. (U/mg)	Survial (%)				RBA (µmol)							Lys. Act. (U/mg)								Survial (%)
		0	140.45	11.4	50				0	147.395	11.415	47.5			0	147.395						0	11.415							0	47.5
		0	142.11	11.82	40				2	230.032	14.325	57.5			2	230.032						2	14.325							2	57.5
		0	139.66	10.75	50				4	257.382	17.9375	62.5			4	257.382						4	17.9375							4	62.5
		0	167.36	11.69	50				6	281.322	19.0275	77.5			6	281.322						6	19.0275							6	77.5
		mean	147.395	11.415	47.5				8	308.52	20.535	80			8	308.52						8	20.535							8	80
		2	202.01	13.14	60
		2	230.21	13.54	50
		2	243.8	14.99	60
		2	244.11	15.63	60
		mean	230.032	14.325	57.5
		4	261.32	16.21	60
		4	260.83	18.65	70
		4	258.13	18.06	60
		4	249.25	18.83	60
		mean	257.382	17.9375	62.5
		6	276.16	19.53	80
		6	277.03	18.59	80
		6	286.38	18.99	70
		6	285.72	19	80
		mean	281.322	19.0275	77.5
		8	293.04	20.11	90
		8	302.21	21.17	80
		8	330.15	19.5	80
		8	308.68	21.36	70
		mean	308.52	20.535	80

## Sheet: Serum Biochemistry
Parameters	BUN	Creat	Glucose	Cholesterol
0	10.4	1.2	236	170
0	10.3	1.4	230	170
0	10.4	1.3	231	173
0	10.3	1.3	232	169
2	10	1.2	221	162
2	10	1	222	160
2	10	1.2	220	164
2	10.1	1.3	227	164
4	9.95	1	223	135
4	9.7	1	197	130
4	9.7	0.9	199	129
4	9.7	0.95	197	130
6	9.6	0.94	189	121
6	9.6	0.92	185	124
6	9.7	0.94	194	122
6	9.85	0.91	191	126
8	9.4	0.9	181	117
8	9	0.91	180	115
8	9.5	0.88	180	113
8	9.5	0.9	182	117

## Sheet: Histomorphometry
	Villi length (μm)	Villi width (μm)	Crytal depth (μm)	AA μm2					Villi length (μm)	Villi width (μm)	Crytal depth (μm)	AA μm2
0	0.4	0.16	0.12	0.064				0	0.4275	0.1675	0.125	0.0715
0	0.37	0.18	0.12	0.0666				2	0.535	0.19	0.1525	0.10155
0	0.44	0.16	0.13	0.0704				4	0.565	0.23	0.2025	0.12995
0	0.5	0.17	0.13	0.085				6	0.6175	0.2975	0.22	0.184025
Mean	0.4275	0.1675	0.125	0.0715				8	0.6675	0.33	0.28	0.220225
2	0.53	0.2	0.15	0.106
2	0.55	0.17	0.14	0.0935
2	0.53	0.19	0.16	0.1007
2	0.53	0.2	0.16	0.106
Mean	0.535	0.19	0.1525	0.10155
4	0.55	0.23	0.18	0.1265
4	0.56	0.22	0.2	0.1232
4	0.59	0.23	0.22	0.1357
4	0.56	0.24	0.21	0.1344
Mean	0.565	0.23	0.2025	0.12995
6	0.61	0.29	0.23	0.1769
6	0.63	0.32	0.22	0.2016
6	0.6	0.26	0.22	0.156
6	0.63	0.32	0.21	0.2016
Mean	0.6175	0.2975	0.22	0.184025
8	0.65	0.37	0.25	0.2405
8	0.69	0.35	0.29	0.2415
8	0.66	0.31	0.3	0.2046
8	0.67	0.29	0.28	0.1943
	0.6675	0.33	0.28	0.220225

## Sheet: SCFA
Parameters	pH	Viscosity	Acetic	Propionic	Butyric
0	7.8	4.2	9.8	1.2	0.5
0	7.79	4.23	9.82	1.21	0.53
0	7.8	4.21	9.79	1.2	0.54
0	7.8	0.2	9.84	1.22	0.5
2	7.6	3.9	11.2	1.2	0.54
2	7.65	3.92	11.24	1.2	0.54
2	7.62	3.84	11.21	1.21	0.56
2	7.62	3.88	11.27	1.2	0.55
4	7.5	3.4	14.4	1.15	0.75
4	7.5	3.24	14.6	1.11	0.76
4	7.48	3.22	13.98	1.15	0.75
4	7.5	3.61	14.32	1.15	0.78
6	7.5	3.2	14.7	1.21	0.82
6	7.49	3.2	14.65	1.23	0.85
6	7.52	3.22	14.98	1.2	0.81
6	7.48	3.21	15.02	1.21	0.83
8	7.4	3.2	14.5	1.2	0.89
8	7.42	3.22	14.55	1.22	0.88
8	7.4	3.21	14.63	1.19	0.76
8	7.41	3.2	14.66	1.11	0.89

[truncated: 1 more sheets: Post infestion survival]
